# Supplementary material for: A Whole Genome Sequencing-Based Epidemiological Investigation of a Pregnancy-Related Invasive Listeriosis Case in Central Italy
Source: Pathogens. 2022 Jun 8;11(6):667. doi: 10.3390/pathogens11060667 (PMC9228178; doi:10.3390/pathogens11060667)
Supplement: Supplementary file 1 [file pathogens-11-00667-s001.zip]

Archive with 3 entries (3 files):
- Supplementary Figure S1.pdf
- Supplementary Figure S2.pdf
- Supplementary Table S1.xlsx
